# Supplementary material for: Virtual Reality Simulator versus Conventional Advanced Life Support Training for Cardiopulmonary Resuscitation Post-Cardiac Surgery: A Randomized Controlled Trial
Source: J Cardiovasc Dev Dis. 2023 Feb 4;10(2):67. doi: 10.3390/jcdd10020067 (PMC9962457; doi:10.3390/jcdd10020067)
Supplement: Supplementary file 1 [file jcdd-10-00067-s001.zip]

Archive with 1 entries (1 files):
- jcdd-2177871-supplementary.pdf
